# Supplementary material for: Prevalence, risk factors, and characterisation of extended-spectrum β-lactamase -producing Enterobacterales (ESBL-E) in horses entering an equine hospital and description of longitudinal excretion
Source: BMC Vet Res. 2024 Sep 13;20:412. doi: 10.1186/s12917-024-04260-z (PMC11396584; doi:10.1186/s12917-024-04260-z)
Supplement: Supplementary file 4 — Additional file 4. Excretion of extended-spectrum β-lactamase -producing Enterobacterales (ESBL-E) in horses recruited in a one-year (52 weeks) follow-up study [file 12917_2024_4260_MOESM4_ESM.xlsx]

## Sheet: Sheet1
Horse ID	W0	W1	W2	W3	W4	W5	W6	W7	W8	W9	W10	W11	W12	W13	W14	W15	W16	W17	W18	W19	W20	W21	W22	W23	W24	W25	W26	W27	W28	W29	W30	W31	W32	W33	W34	W35	W36	W37	W38	W39	W40	W41	W42	W43	W44	W45	W46	W47	W48
1	HE-3				0				0	hv				0	hv			0	hv			0				0	hv												0
2	HE-4 HE-6	ab1 hv			HE-9	ab2 hv		0	hv			0	hv	0						0	hv		0									0	hv													0	lf
3	HE-5	ab3 hv			0	lf
4	HE-8	hv			0				0				0	ab4				0	ab5 hv								0	ab6 hv												0	lf
5	HE-15				0				0	hv								0							0				0											0	lf
6	P- 2724				0				0					0				0			0						0	hv												0	hv
7	P- 2730									0	ab7 hv	P- 2829	lf
8	P- 2739	lf
9	P- 2758	lf
10	P- 2771	ab8 hv			0	hv			0	hv			0	hv				0	hv			HE-14	hv				HE-17	hv							0	hv
11	HE-10				0					0												0					0													0	lf
12	HE-11				0					0						0							0				0													0
13	P- 2788				0					0				0				0							0		0													0
	Additional file 4. Excretion of extended-spectrum β-lactamase -producing Enterobacterales (ESBL-E) in horses recruited in a one-year (52 weeks) follow-up study. Individual weekly results are displayed for all horses that participated. Isolate ID(s) in colored cell.
	Figure key
		ESBL negative specimen				1Sulfamethoxazole-trimethoprim + penicillin G + gentamicin
		Escherichia coli				2Amikacin
		Klebsiella pneumoniae				3Gentamicin
		Enterobacter cloacae				4Sulfamethoxazole-trimethoprim
	lf	lost to follow-up				5Sulfamethoxazole-trimethoprim
	ab	antibiotic treatment				6Sulfamethoxazole-trimethoprim
	hv	hospital visit				7Penicillin G + gentamicin + metronidazole + sulfamethoxazole-trimethoprim
						8Sulfamethoxazole-trimethoprim
[truncated: 4 more columns]
