# Supplementary material for: Prevalence, risk factors, and characterisation of extended-spectrum β-lactamase -producing Enterobacterales (ESBL-E) in horses entering an equine hospital and description of longitudinal excretion
Source: BMC Vet Res. 2024 Sep 13;20:412. doi: 10.1186/s12917-024-04260-z (PMC11396584; doi:10.1186/s12917-024-04260-z)
Supplement: Supplementary file 5 — Additional file 5. Statistics of the de-novo assembly of the extended-spectrum β-lactamase -producing Enterobacterales (ESBL-E) isolates in the prevalence study [file 12917_2024_4260_MOESM5_ESM.xlsx]

## Sheet: Sheet3
Additional file 5. Statistics of the de-novo assembly of the extended-spectrum β-lactamase -producing Enterobacterales (ESBL-E) isolates in the prevalence study.
	HE-3	HE-4	HE-5	HE-6	HE-8	HE-15
Avg. Coverage (Unassembled)	257	427	234	384	229	333
Avg. Coverage (Processed, Unassembled)	180	180	180	384	229	333
Avg. Read Length (Unassembled)	150	150	150	150	150	150
Avg. Read Length (Processed, Unassembled)	150	150	150	150	150	150
Read Count (Unassembled)	7960156	13202996	7237764	13452802	8017666	11659178
Read Count (Processed, Unassembled)	5570026	5568942	5570782	13452802	8017666	11659178
Read Base Count (Unassembled)	1.2x109	2.0x109	1.1x109	2.0x109	1.2x109	1.75x109
Read Base Count (Processed, Unassembled)	8.4x108	8.4x108	8.4x108	2.0x109	1.2x109	1.75x109
Contig Count (Assembled)	245	137	140	98	100	111
N50 (Assembled)	43734	143137	217281	203302	203887	162415
Read Count (Assembled)	5543612	5547938	5544118	13396602	7988515	11614416
Read Fwd Count (Assembled)	2773920	2773862	2771936	6697806	3994131	5806555
Read Rev Count (Assembled)	2769692	2774076	2772182	6698796	3994384	5807861
Assembly Base Count	4442208	4914868	4879232	5478633	5483679	5482496
Approximated Genome Size (Mbases)	4.4	4.9	4.9	5.5	5.5	5.5
Max Contig Length (Assembled)	107334	375254	375149	461862	511985	461862
Min Contig Length (Assembled)	205	205	200	204	204	204
Avg. Contig Length (Assembled)	18131	35874	34851	55904	54836	49391
Avg. Coverage (Assembled)	185	168	169	365	217	316
Read Base Count (Assembled)	8.2x108	8.3x108	8.3x108	2.0x109	1.2x109	1.7x109
